# Supplementary material for: Off-Grid DOA Estimation Using Sparse Bayesian Learning for MIMO Radar under Impulsive Noise
Source: Sensors (Basel). 2022 Aug 20;22(16):6268. doi: 10.3390/s22166268 (PMC9416458; doi:10.3390/s22166268)
Supplement: Supplementary file 1 [file sensors-22-06268-s001.zip]

Archive with 2 entries (1 files):
- Supplementary/
- Supplementary/Simulations versus GSNRs.mat
